# Supplementary material for: Characteristics of the Follicular Fluid Extracellular Vesicle Molecular Profile in Women in Different Age Groups in ART Programs
Source: Life (Basel). 2024 Apr 24;14(5):541. doi: 10.3390/life14050541 (PMC11121889; doi:10.3390/life14050541)
Supplement: Supplementary file 1 [file life-14-00541-s001.zip]

Archive with 2 entries (2 files):
- life-2920509-supplementary Table S1.pdf
- life-2920509-supplementary Table S2.xlsx
